# Supplementary material for: Short-term perceived quality of life after surgical resection for benign tracheal stenosis: a pre-post intervention study
Source: Interdiscip Cardiovasc Thorac Surg. 2025 Apr 11;40(4):ivaf090. doi: 10.1093/icvts/ivaf090 (PMC12022214; doi:10.1093/icvts/ivaf090)
Supplement: ivaf090_Supplementary_Data [file ivaf090_supplementary_data.zip]

Archive with 3 entries (3 files):
- Sup Table 3.docx
- Sup Table 1.docx
- Sup Table 2.docx
